# Supplementary material for: Understanding professional development challenges of Chinese public health professionals: association and prediction analyses with data validity screening
Source: Front Public Health. 2023 Aug 31;11:1250606. doi: 10.3389/fpubh.2023.1250606 (PMC10501391; doi:10.3389/fpubh.2023.1250606)
Supplement: Supplementary file 1 [file Table_1.XLS]

## Sheet: Sheet1
pid	ex_1	ex_2	ex_3	ex_4	ex_5	dis_1	dis_2	dis_3	dis_4	pe_1	pe_2	pe_3	pe_4	pe_5	pe_6	sleep_1	sleep_2	sleep_3	sleep_4	sleep_5	mood_1	mood_2	mood_3	mood_4	challenge_1	challenge_2	challenge_3	challenge_4	challenge_5	challenge_6	challenge_7	challenge_8	num_friends	freq_chat	freq_meet	work_problem	nowork_problem	forfun	freq_exercise	len_exercise	exercise_please	exercise_physical	exercise_exhaust	exercise_release	ex_demand_len	ex_demand_sw	ex_demand_heart	ex_demand_calory	ex_demand_lesspres
1	2	2	2	2	1	1	1	1	1	5	5	5	5	5	5	1	1	0	0	1	0	0	1	0	1	2	1	2	2	2	2	2	2	1	3	3	3	3	2	3	4	2	2	4	3	1	1	3	3
2	1	1	1	1	1	1	1	1	4	5	6	5	5	5	5	0	0	0	1	2	0	0	0	0	1	1	2	1	2	2	1	1	2	4	1	1	1	1	1	1	2	2	2	2	2	2	2	2	2
3	5	5	5	5	5	5	1	4	4	3	2	2	4	5	5	0	1	1	1	2	1	1	1	1	2	2	2	1	2	2	2	2	1	1	1	1	1	1	1	1	4	4	4	4	4	4	4	4	4
4	4	4	4	2	2	2	2	2	4	3	5	4	3	2	2	0	0	0	1	1	1	0	0	0	1	1	2	2	2	2	2	2	1	3	1	1	3	2	3	3	5	2	2	2	4	3	3	3	3
5	1	1	1	1	1	1	1	1	1	5	5	6	4	5	5	0	0	0	0	2	0	0	0	0	2	2	1	2	2	2	1	1	2	2	1	1	1	4	2	5	4	2	2	4	1	1	1	1	1
6	1	1	1	1	1	1	1	1	1	4	4	4	4	4	4	0	0	0	0	1	0	0	0	0	1	1	1	1	1	1	1	1	1	1	1	1	1	1	1	1	3	3	3	3	3	3	3	3	3
7	3	3	3	4	3	4	4	3	3	3	3	3	3	3	3	0	1	0	1	2	1	0	0	0	2	2	2	2	2	2	2	2	3	4	2	2	2	2	1	3	5	4	2	5	4	4	4	4	4
8	3	3	3	2	1	2	2	2	1	5	6	6	6	6	6	0	1	0	0	1	1	0	0	0	2	2	2	1	1	2	1	1	4	3	3	3	3	3	5	4	1	1	1	4	5	3	3	4	4
9	1	1	3	2	1	2	4	4	3	4	3	4	3	3	3	0	0	1	1	1	1	0	0	0	1	2	1	1	1	1	1	1	2	3	2	3	3	4	5	4	3	2	2	4	3	3	3	3	3
10	2	1	1	1	1	1	2	1	2	4	3	3	4	3	3	0	0	0	0	2	0	0	0	0	1	1	1	2	2	1	2	2	2	2	1	4	3	4	3	5	5	2	2	5	4	3	3	4	5
11	4	4	5	4	2	1	1	1	1	4	4	6	5	4	5	1	1	0	1	2	1	0	0	0	1	1	2	2	1	2	1	1	3	3	3	3	3	3	3	4	4	3	3	4	1	1	1	1	1
12	1	1	1	1	1	1	1	1	1	6	6	6	6	6	6	0	0	0	0	1	0	0	0	0	1	1	1	1	1	1	1	1	1	1	1	1	1	1	3	4	4	2	2	4	1	1	1	1	1
13	1	1	1	1	1	1	1	1	1	5	6	6	6	6	6	0	1	0	1	2	0	0	0	0	1	1	1	1	2	1	1	1	2	1	3	3	3	4	3	4	5	1	1	5	1	1	1	1	1
14	2	2	1	1	1	1	1	1	1	5	5	5	5	5	5	0	0	0	0	1	0	0	0	0	1	2	1	1	1	1	1	1	2	1	2	3	3	2	4	3	5	2	2	5	5	5	5	5	5
15	1	1	1	1	1	1	1	1	1	4	4	4	3	4	3	0	1	0	0	2	0	0	1	0	1	1	1	2	2	1	1	1	3	3	1	1	2	2	1	1	3	4	1	3	1	1	1	1	1
16	2	3	3	3	2	2	2	1	1	1	1	4	4	4	4	0	0	0	0	1	1	0	0	0	1	1	1	2	2	1	1	1	4	3	4	4	4	4	4	5	5	3	1	5	3	3	3	3	3
17	3	2	1	2	1	1	2	2	1	5	4	5	4	3	4	1	0	1	0	1	0	0	0	0	2	1	1	1	1	1	1	1	1	1	1	3	1	2	2	3	4	3	2	4	5	4	4	3	3
18	6	5	5	5	5	5	2	2	1	2	1	1	3	2	2	0	1	0	1	2	1	1	1	1	1	1	1	2	2	2	2	2	1	3	2	3	3	4	1	1	5	3	2	5	5	5	1	5	5
19	5	4	2	5	5	4	3	3	2	2	3	2	2	3	3	1	1	1	1	2	1	1	1	1	2	1	2	2	2	2	2	2	3	2	2	2	2	2	3	2	4	4	4	4	4	4	4	3	3
20	4	3	3	2	1	2	1	2	3	4	4	4	4	3	5	1	0	0	1	2	0	0	0	0	1	1	1	2	2	1	1	1	3	2	3	1	3	3	3	1	4	3	2	4	4	1	1	2	1
21	2	2	2	2	2	2	2	2	2	5	5	5	5	5	5	1	1	0	1	1	1	1	1	0	1	2	2	2	2	2	1	2	1	2	2	2	2	1	2	3	4	2	2	4	3	3	3	3	3
22	1	1	1	1	1	1	1	1	1	4	3	5	4	4	4	0	0	0	0	1	0	0	0	0	1	2	1	2	2	1	1	2	2	2	1	2	2	2	2	1	1	2	2	3	4	3	1	1	3
23	3	3	3	3	1	1	1	3	3	4	3	3	3	3	3	0	0	0	0	1	0	0	0	0	1	1	1	2	2	2	2	2	2	3	3	2	2	2	3	4	4	1	2	4	3	3	4	4	4
24	3	2	1	2	1	1	2	2	5	6	4	6	6	4	4	1	1	0	0	1	1	1	0	0	2	1	2	2	1	2	1	2	1	2	2	3	3	3	2	3	5	4	2	5	3	4	4	3	4
25	6	5	6	6	6	5	5	5	5	2	4	1	1	1	5	1	1	1	1	1	1	1	1	1	2	1	1	1	2	2	1	1	1	1	1	3	3	1	1	1	3	3	3	3	4	4	3	4	4
26	3	4	3	4	2	2	4	4	4	4	2	4	2	4	4	0	1	0	1	2	1	1	1	1	2	1	2	1	1	2	2	2	4	2	4	2	3	3	2	2	5	3	3	5	3	3	3	3	3
27	4	4	2	4	3	4	4	4	4	5	4	4	2	2	2	0	0	0	0	1	0	0	0	0	1	1	2	1	1	1	1	1	3	2	3	1	1	1	2	2	1	1	1	1	1	2	2	2	2
28	1	2	2	2	2	2	2	2	2	2	2	2	2	2	2	1	1	0	1	2	1	1	1	0	2	1	1	2	2	1	1	1	1	2	2	1	1	3	2	3	5	3	3	5	3	4	4	4	4
29	3	3	3	1	1	1	1	1	1	6	6	6	6	6	6	0	1	0	1	1	0	0	0	0	2	1	2	1	1	1	1	2	2	1	3	2	1	1	2	2	5	3	3	4	4	3	3	3	4
30	2	2	2	2	1	1	2	1	1	4	4	4	4	3	4	0	0	0	0	1	0	0	0	0	1	1	1	1	1	1	1	1	3	3	4	2	3	2	4	4	5	3	2	4	4	4	4	4	4
31	1	1	1	1	1	1	1	1	1	1	1	1	1	1	1	0	0	0	0	1	0	0	0	0	1	1	1	1	1	1	1	1	4	2	2	1	1	1	2	4	3	3	3	3	3	3	3	3	3
32	1	3	2	2	1	1	4	1	1	5	6	6	5	5	5	1	1	0	1	2	1	1	1	0	1	1	2	1	1	1	1	2	3	2	2	2	2	3	1	4	5	3	4	4	4	3	4	4	3
33	2	3	1	2	1	1	1	1	1	1	1	4	4	5	6	0	0	0	0	1	1	1	1	0	1	1	1	1	1	1	1	1	1	4	2	2	2	2	2	1	1	3	3	1	4	4	3	4	1
34	3	2	2	1	1	1	1	1	1	5	4	3	5	4	4	1	1	1	1	1	0	0	0	0	1	1	2	1	2	1	1	1	2	4	3	2	4	4	3	1	3	5	4	3	1	1	1	1	1
35	6	6	6	6	6	5	5	5	5	4	6	2	6	6	6	1	1	0	1	2	0	1	1	1	2	2	1	2	2	2	2	2	2	1	4	3	3	3	2	2	4	3	1	5	3	2	1	3	3
36	5	5	4	4	3	3	4	2	2	4	2	2	1	2	2	0	1	0	1	2	1	0	0	1	1	1	2	2	2	2	2	1	1	1	2	3	3	3	1	1	3	4	3	2	2	4	4	5	3
37	1	1	1	1	1	1	2	1	1	6	6	6	5	4	5	0	1	0	0	2	0	0	1	0	1	1	1	1	1	2	1	1	2	1	4	2	2	2	3	4	1	1	1	5	1	2	2	1	1
38	1	3	1	1	1	1	1	1	1	6	6	6	6	5	6	0	1	0	0	1	0	0	0	0	1	1	2	1	2	2	1	1	1	1	1	1	1	1	3	5	5	2	1	5	4	4	4	5	5
39	1	2	1	1	1	1	1	1	1	5	5	5	4	3	5	0	0	0	0	1	0	0	0	0	1	1	2	1	2	1	1	1	3	2	2	3	3	2	2	1	3	3	3	3	1	2	4	3	2
40	1	1	1	1	1	1	2	1	1	6	6	6	6	6	5	0	0	1	0	1	0	0	0	0	1	2	1	1	2	1	1	1	2	1	1	1	1	1	4	4	4	2	2	4	4	4	5	5	5
41	2	2	2	2	2	2	2	2	2	2	4	4	5	4	4	0	0	0	0	1	0	0	0	0	1	1	1	1	1	1	1	1	1	1	1	1	1	2	1	1	3	3	3	3	3	3	3	3	3
42	1	3	2	1	1	1	1	2	1	1	1	1	1	1	1	0	0	1	0	1	0	0	0	1	2	2	2	2	2	2	2	2	1	1	1	1	1	1	1	1	3	3	3	3	2	3	3	3	3
43	3	2	1	1	2	1	1	1	1	5	5	5	5	5	6	0	0	0	0	1	0	0	0	0	1	1	1	1	1	1	1	1	2	1	2	3	3	3	1	1	3	3	3	3	2	2	3	3	3
44	4	3	1	2	1	2	1	1	2	4	4	4	5	4	3	1	0	0	0	1	1	0	1	0	1	2	2	1	2	2	1	2	2	2	1	2	2	2	2	3	4	3	2	4	1	1	1	1	1
45	2	2	1	1	1	1	1	2	1	5	5	5	5	4	5	1	0	0	0	1	0	0	0	0	1	1	1	2	2	2	1	1	2	3	3	3	3	3	1	1	3	4	3	3	1	1	1	1	1
46	5	5	5	5	5	4	3	3	3	5	3	3	3	3	5	1	1	0	1	2	1	1	1	1	1	1	2	1	1	1	1	1	1	1	3	2	2	1	1	1	3	3	3	3	1	1	1	1	1
47	5	5	4	3	3	2	2	2	1	4	5	6	6	5	6	1	1	1	1	1	1	1	1	1	2	2	2	1	1	2	2	1	1	1	1	3	3	2	1	1	3	4	4	2	1	1	1	1	1
48	6	6	6	5	4	5	5	4	3	6	6	6	6	6	6	1	1	0	1	2	1	1	1	0	2	2	2	2	2	2	2	2	1	4	2	4	4	4	2	2	4	4	4	4	4	4	4	4	4
49	1	4	1	5	1	1	1	1	1	4	4	5	6	5	5	0	0	0	0	2	0	0	1	0	1	1	2	2	2	1	1	1	1	2	1	3	2	2	2	2	5	2	1	5	1	1	3	3	3
50	2	3	3	3	3	1	2	1	2	3	3	3	3	3	3	0	0	1	1	1	0	1	1	0	2	2	2	2	2	2	2	1	1	1	1	2	2	3	1	4	4	4	2	3	3	3	4	3	1
51	2	1	1	1	1	1	1	1	1	1	1	1	1	1	1	0	1	0	0	2	1	1	1	0	1	1	1	2	1	2	1	1	1	1	1	1	1	1	1	1	3	1	3	3	1	1	1	1	1
52	4	4	2	2	1	1	2	1	1	5	5	6	5	5	5	1	1	0	1	2	1	1	1	0	1	2	2	1	1	1	1	1	4	1	3	1	2	2	1	3	4	4	4	4	3	3	2	1	3
53	2	2	2	3	2	2	3	3	2	2	2	4	2	2	2	0	1	0	0	1	1	1	0	0	1	1	1	1	1	1	1	1	2	2	3	2	2	2	3	2	4	4	2	4	4	4	1	3	3
54	3	4	3	3	2	3	3	2	1	3	4	4	2	3	4	1	0	0	1	2	1	1	1	1	2	2	2	2	2	2	2	2	2	1	2	2	2	3	4	3	3	2	2	3	4	3	3	3	4
55	2	6	5	6	4	2	1	2	1	2	4	5	3	2	4	1	0	1	1	1	1	0	0	0	2	2	2	1	2	2	2	2	2	1	1	1	3	1	1	1	4	3	4	4	4	4	4	4	4
56	5	5	4	5	3	2	2	2	2	6	6	6	6	6	6	0	0	0	0	1	1	1	0	0	2	2	2	2	2	1	1	2	2	3	1	3	3	3	2	1	5	3	3	5	1	1	1	1	4
57	1	1	2	1	1	1	1	1	1	6	6	6	6	5	5	0	0	0	1	2	0	1	1	0	2	2	2	2	2	2	2	2	4	4	4	2	3	2	4	4	4	3	2	5	4	4	4	4	4
58	4	4	3	2	1	1	1	1	1	5	6	6	6	6	6	1	1	0	1	2	1	1	0	0	2	2	1	2	2	2	2	2	1	1	1	1	1	1	1	1	3	3	3	3	3	3	3	3	3
59	3	2	2	2	1	2	2	1	2	3	3	2	2	2	2	0	0	0	0	2	1	1	1	0	2	1	2	2	2	2	1	1	3	3	2	4	4	2	5	5	4	2	2	4	5	4	4	5	3
60	2	2	2	2	1	1	1	1	1	3	3	2	3	3	3	0	0	0	0	1	0	0	0	0	2	2	2	2	2	2	2	2	1	2	1	2	1	1	1	1	4	3	2	4	3	4	4	4	4
61	3	3	3	3	3	3	3	3	2	2	3	4	3	4	4	0	0	0	0	1	0	0	0	0	1	1	1	1	1	1	1	1	2	2	2	3	3	3	3	2	4	2	2	4	4	4	3	3	3
62	3	5	2	2	1	1	1	1	1	6	6	6	6	6	6	1	1	1	1	2	0	0	0	0	1	1	1	1	1	1	1	1	1	4	1	4	4	4	1	2	4	3	3	4	2	2	2	2	2
63	1	1	1	1	1	1	1	1	1	6	6	6	6	6	6	0	0	0	0	1	0	0	0	0	2	2	1	2	2	2	2	2	2	2	3	4	4	4	2	1	5	1	1	5	1	1	1	1	1
64	3	3	2	2	2	2	2	2	2	2	2	2	2	2	2	0	0	0	0	2	0	0	0	0	1	1	1	2	2	2	2	2	2	1	2	1	2	4	3	2	5	5	5	5	5	5	5	5	5
65	1	2	1	2	1	1	1	1	1	1	1	5	5	5	5	0	0	0	0	1	0	0	1	0	1	1	1	1	1	1	1	1	2	3	3	1	1	2	2	1	3	3	3	3	1	1	1	1	1
66	2	3	2	2	2	1	2	1	1	3	4	2	4	4	3	0	0	1	0	1	1	1	1	0	1	2	2	2	1	1	1	2	1	4	3	4	4	2	1	1	3	3	3	3	1	2	3	1	1
67	5	4	5	2	2	2	2	1	2	3	5	3	2	2	2	0	1	1	0	1	1	1	1	1	2	2	2	2	2	2	1	1	2	2	2	1	1	1	1	1	2	3	3	2	2	3	3	4	4
68	4	5	5	5	4	4	4	4	4	4	4	4	4	2	3	1	1	0	1	2	1	1	1	0	1	1	2	1	1	1	1	2	2	2	2	2	3	3	2	4	5	3	2	5	3	5	4	4	5
69	4	4	4	4	1	2	1	1	1	5	5	5	5	4	5	0	1	0	1	2	0	0	1	0	1	1	2	2	1	2	1	1	1	1	1	1	1	1	1	1	1	1	4	4	1	1	1	1	1
70	3	5	3	4	4	2	2	4	4	4	4	4	4	4	4	0	1	1	1	2	1	1	1	0	2	1	2	2	1	1	2	2	2	1	1	2	2	3	1	1	3	5	5	3	1	2	2	2	2
71	2	2	2	2	2	2	2	1	2	5	3	5	4	4	4	0	0	0	0	1	0	0	0	0	1	1	2	1	2	2	2	2	2	1	1	1	1	1	2	4	3	3	3	3	3	3	3	3	3
72	5	6	5	6	5	4	5	3	3	5	5	4	3	3	3	0	0	0	1	1	1	1	1	0	1	2	2	2	2	2	2	1	4	2	3	3	3	3	5	3	5	1	1	5	1	1	1	1	4
73	2	2	1	1	2	2	1	1	1	4	3	2	4	2	4	0	0	0	0	1	0	0	1	0	1	1	2	2	1	2	2	1	1	1	3	1	2	2	5	4	5	2	2	5	1	5	5	1	1
74	1	2	1	1	1	1	1	1	1	5	4	4	4	4	4	0	0	0	0	1	0	0	0	0	1	1	1	1	1	1	1	1	2	2	3	3	3	2	3	3	3	2	2	3	1	1	1	1	1
75	2	2	2	2	1	1	1	1	1	5	6	6	6	6	6	0	1	0	1	1	0	0	0	0	2	2	2	2	2	2	2	2	2	3	1	3	3	3	2	2	5	5	2	5	5	5	5	5	5
76	2	2	1	2	1	1	1	1	1	5	6	6	6	6	6	0	1	0	1	2	1	0	0	0	1	1	2	1	2	1	1	1	2	1	1	3	3	3	5	5	5	1	1	5	5	1	5	5	5
77	2	2	2	2	3	1	2	1	2	4	3	3	4	3	3	1	0	0	1	2	0	0	1	1	1	1	2	1	1	2	1	2	3	2	2	3	2	2	2	4	4	3	2	4	1	4	1	1	4
78	5	5	3	4	2	1	2	2	2	3	4	4	3	1	2	1	1	1	1	1	1	1	1	0	2	2	2	2	1	2	2	2	1	1	1	1	1	2	1	1	3	4	4	3	1	1	1	1	1
79	1	1	1	2	1	2	4	4	5	4	6	6	6	3	6	0	0	0	0	1	0	0	0	0	1	1	1	2	2	2	2	1	3	1	2	2	3	4	3	4	5	1	1	3	2	4	2	3	3
80	3	2	3	3	1	1	3	1	1	4	5	4	6	6	5	0	1	0	1	2	1	1	0	0	1	1	1	2	2	2	1	1	1	2	4	2	2	3	3	5	4	2	2	4	4	3	1	3	3
81	2	2	2	2	2	1	1	1	1	4	4	4	5	5	4	0	0	0	0	1	0	0	0	0	1	2	1	2	2	2	2	2	2	3	3	3	3	4	3	3	5	1	1	5	5	1	1	1	5
82	3	3	2	2	2	1	1	1	1	3	3	3	3	3	3	0	0	0	1	2	0	1	0	0	1	1	2	2	2	1	1	2	2	1	2	3	3	2	2	5	4	2	2	4	2	2	1	4	1
83	2	3	2	2	1	1	1	2	2	4	4	3	4	3	4	0	1	0	0	1	0	0	1	0	2	2	1	1	2	1	1	1	2	2	2	3	3	2	2	4	4	2	2	5	4	4	4	4	4
84	2	3	2	2	1	1	2	1	2	4	6	6	6	6	5	0	1	0	0	2	0	1	0	0	1	1	1	1	2	2	1	1	2	2	3	2	2	3	2	3	5	3	3	5	1	1	3	3	3
85	1	2	1	2	1	1	1	1	1	5	5	5	5	5	6	0	0	1	1	1	0	0	1	0	1	2	2	1	1	2	1	1	1	3	1	3	3	3	1	2	3	4	2	4	1	1	1	1	1
86	5	5	5	5	5	5	5	5	5	2	1	2	1	2	2	1	1	1	1	2	1	1	1	1	2	2	2	2	2	2	2	2	1	1	1	1	1	1	1	1	1	5	5	1	1	1	1	1	1
87	1	4	2	3	2	1	2	2	1	5	6	5	5	5	5	1	1	0	1	1	1	1	1	0	2	1	1	1	2	2	2	2	1	1	4	2	2	1	3	4	5	2	2	5	5	5	4	4	4
88	4	4	3	4	3	2	4	4	4	4	4	4	4	4	3	0	1	1	1	1	1	0	0	1	1	1	1	1	1	1	1	1	1	1	1	2	1	1	3	2	4	3	3	4	4	4	1	3	4
89	2	2	2	2	1	1	1	1	2	3	3	3	2	3	3	0	1	0	1	2	0	0	1	0	1	1	2	1	2	2	1	2	1	2	2	3	2	3	2	4	5	2	2	5	3	3	3	3	3
90	3	3	2	3	2	3	2	4	2	5	4	3	4	2	2	0	1	1	1	1	1	1	1	0	2	2	2	2	2	2	2	2	2	1	2	3	3	2	3	4	4	3	2	4	1	1	1	1	1
91	4	4	2	2	2	1	1	2	4	5	4	4	6	5	3	1	1	1	1	2	1	1	1	1	2	2	2	2	1	1	1	2	1	3	1	3	2	2	2	1	4	4	4	4	4	4	4	4	4
92	2	2	2	2	1	2	2	2	2	4	4	4	4	4	4	0	0	0	0	1	0	0	0	0	1	1	1	1	1	1	1	1	3	2	3	3	2	2	2	2	3	2	2	3	1	1	1	1	1
93	1	2	1	2	1	1	2	1	1	5	5	6	5	6	6	1	0	0	0	1	0	0	0	0	2	1	1	1	1	1	1	1	1	1	1	3	3	2	2	5	5	1	1	4	1	1	1	1	1
94	2	3	1	2	2	1	1	2	1	3	3	3	4	3	4	0	0	1	1	2	1	1	1	0	1	1	1	2	2	2	2	2	2	2	2	3	3	3	1	1	4	4	4	3	3	3	2	2	3
95	1	2	1	2	1	1	1	1	1	6	4	4	1	4	5	0	0	0	1	2	0	1	1	0	2	2	1	1	1	2	2	1	2	2	3	3	3	3	1	3	4	1	1	4	1	1	1	1	1
96	3	3	3	3	3	1	1	1	1	5	4	4	4	4	4	1	1	1	1	1	1	1	1	0	1	1	1	1	1	1	1	1	2	2	3	3	3	3	3	4	3	3	3	3	3	3	3	3	3
97	2	4	2	5	1	5	4	2	2	5	4	4	4	4	4	0	1	1	0	1	1	1	1	0	1	1	2	2	2	2	2	2	1	1	1	2	1	1	2	1	3	1	3	3	2	2	2	2	2
98	3	2	2	2	2	1	1	1	1	5	4	3	1	3	3	0	0	0	0	1	0	0	1	0	2	1	1	1	1	1	1	1	2	1	1	3	1	2	3	4	5	3	3	5	2	3	5	4	4
99	1	1	1	1	1	1	1	1	1	4	2	3	5	5	5	0	0	0	0	1	0	0	0	0	2	1	1	2	2	2	2	2	2	3	3	3	3	3	5	1	4	4	2	4	5	1	3	3	3
100	3	2	2	3	2	2	2	3	3	2	3	2	3	1	2	0	0	1	0	1	1	1	1	0	1	1	2	2	2	2	1	1	1	1	1	3	3	1	2	2	4	2	2	4	1	1	1	1	2
101	2	2	2	2	2	3	3	2	2	4	4	4	4	4	4	1	1	0	0	2	1	0	1	0	1	2	1	1	2	1	2	2	1	3	4	3	3	3	4	4	5	1	1	5	5	5	5	5	5
102	4	5	4	4	5	2	2	2	4	5	4	4	4	3	4	1	1	0	1	2	1	1	1	1	1	1	2	1	2	1	1	1	1	3	4	3	3	3	2	3	4	2	2	5	4	4	4	4	4
103	2	3	2	2	1	1	2	1	1	5	5	6	5	5	5	0	0	0	1	1	1	0	0	0	1	1	2	1	1	1	1	2	1	1	3	2	2	2	2	3	4	3	2	4	3	3	4	4	3
104	6	5	5	5	4	3	2	3	4	2	4	4	3	3	3	0	1	0	0	1	0	0	0	1	1	1	2	2	2	1	1	1	1	1	2	1	1	1	1	1	3	3	3	3	1	1	2	2	3
105	4	3	2	3	1	2	1	2	1	4	4	5	4	4	4	0	0	1	1	2	1	1	0	0	2	2	2	2	2	2	2	2	3	1	1	1	2	2	2	5	4	3	2	4	3	3	2	2	3
106	2	2	2	2	2	2	3	3	2	3	3	3	3	2	2	0	1	1	0	2	1	1	1	0	1	1	2	2	2	2	1	2	1	2	3	2	2	3	4	4	5	3	1	5	1	3	3	5	5
107	4	4	4	3	3	3	2	1	2	2	5	2	5	4	3	0	1	1	1	2	1	0	0	1	2	1	2	2	1	2	2	2	2	1	2	2	2	3	1	1	3	4	4	4	1	1	1	1	4
108	6	6	6	6	6	5	5	5	5	6	6	6	6	6	6	1	1	1	1	1	1	1	1	1	1	2	2	2	2	1	2	2	1	1	1	1	1	1	1	1	3	5	4	3	3	3	3	3	3
109	3	3	3	3	3	3	2	2	2	2	2	2	2	2	2	0	0	0	1	2	0	0	0	0	2	2	2	2	1	2	1	2	1	1	1	1	1	2	2	2	3	3	3	3	3	3	3	3	3
110	2	3	2	3	1	1	1	1	1	4	4	5	5	4	5	1	1	1	0	2	1	1	0	0	1	1	1	1	1	1	1	1	1	1	1	2	2	2	1	1	4	2	2	4	1	1	1	1	2
111	2	2	2	2	1	2	2	2	3	3	3	3	3	3	3	0	1	0	0	2	0	0	0	0	1	1	1	2	2	2	1	1	2	2	2	2	2	2	3	4	5	1	1	5	3	4	4	4	4
112	2	2	1	1	1	1	1	1	1	4	4	4	5	4	4	1	0	1	1	1	1	1	1	0	2	2	2	2	2	1	1	2	1	2	1	2	2	2	1	1	3	4	2	3	2	3	3	1	4
113	1	1	1	1	1	1	2	1	2	5	5	5	5	4	5	0	0	0	0	2	0	0	0	0	1	1	1	2	2	2	1	1	3	2	3	3	1	1	2	1	4	2	2	4	2	1	2	2	2
114	3	3	3	3	3	3	3	3	3	3	3	3	3	3	3	0	1	1	1	2	1	1	1	0	1	2	2	2	2	1	1	1	2	2	2	2	2	2	1	3	4	4	2	4	1	1	1	1	1
115	1	2	1	1	1	1	1	1	1	6	6	6	6	6	6	1	0	0	0	1	0	0	0	0	1	1	1	1	1	1	1	1	3	4	3	4	4	2	5	5	5	1	1	5	1	1	1	1	1
116	4	4	3	4	3	4	4	1	4	4	6	3	3	3	4	1	1	1	1	2	1	1	1	1	1	1	2	2	2	2	2	2	1	1	1	1	1	3	1	1	4	4	3	4	1	4	4	4	4
117	2	2	2	2	2	2	2	2	2	5	5	5	5	5	5	0	0	0	0	1	0	0	0	0	1	1	1	2	1	1	1	1	2	2	3	2	2	2	3	5	3	2	2	3	4	3	4	4	3
118	1	1	1	1	1	1	1	1	1	6	6	6	6	6	6	0	0	0	0	1	0	0	0	0	1	1	1	1	1	1	1	1	2	3	2	4	4	4	5	5	5	1	1	5	1	1	1	1	1
119	1	2	1	1	1	1	1	1	1	5	4	6	5	5	5	1	0	0	0	2	0	0	0	0	1	2	1	1	1	1	1	1	1	1	1	3	3	1	3	5	4	3	3	4	4	5	5	5	4
120	3	3	2	3	3	1	1	1	1	5	6	5	5	5	5	0	0	0	0	1	0	0	0	0	1	1	1	1	2	1	1	1	1	1	1	1	1	2	1	1	3	3	3	3	1	1	1	1	1
121	1	2	1	1	1	1	1	1	1	6	6	6	6	6	6	0	1	0	1	2	0	1	1	0	1	1	2	1	2	1	1	1	4	4	2	4	4	1	1	1	1	2	2	1	5	4	4	4	4
122	2	3	1	2	2	1	1	1	1	4	6	4	4	4	3	0	1	0	1	2	0	0	0	0	1	1	2	2	1	2	1	1	2	2	2	1	3	3	1	1	2	3	3	4	1	1	1	1	1
123	1	1	1	1	1	1	1	1	1	6	6	6	6	6	6	0	0	0	0	1	0	0	0	0	1	1	1	1	2	1	1	1	2	2	2	1	1	1	2	1	5	1	1	5	4	4	4	4	4
124	1	1	1	1	1	1	1	1	2	4	4	5	5	4	4	1	0	0	0	2	0	0	0	0	1	1	2	2	1	2	2	1	2	1	1	2	2	2	4	5	5	1	1	5	4	3	4	4	4
125	3	2	2	3	1	1	1	3	2	4	3	3	4	3	3	0	1	0	1	2	1	1	1	1	1	1	2	1	1	2	1	2	4	2	3	1	3	3	3	2	4	3	3	4	3	2	2	3	3
126	2	2	2	2	1	1	1	1	1	4	4	4	4	4	4	0	0	0	0	1	0	0	0	0	1	2	1	1	2	1	1	1	1	1	3	3	1	3	3	5	4	2	2	4	4	4	4	4	4
127	2	3	2	2	1	1	1	1	2	4	4	5	4	4	4	0	0	0	0	1	0	0	0	0	2	2	1	2	2	2	2	2	1	1	1	1	1	2	2	2	4	2	2	4	3	2	2	2	4
128	2	2	1	1	1	1	2	1	1	6	6	6	6	6	6	0	0	1	1	1	0	0	0	0	1	1	1	1	1	1	1	1	1	1	3	2	1	3	2	2	4	3	3	4	1	1	1	1	3
129	5	5	4	4	1	5	5	3	3	5	6	4	4	3	3	0	0	0	1	1	0	0	0	0	2	1	2	2	2	2	1	2	1	1	2	1	1	1	2	4	5	1	1	4	1	4	1	1	4
130	1	1	2	2	2	2	1	2	2	4	5	5	6	5	5	0	0	0	0	2	0	0	0	0	1	2	1	1	1	1	1	1	1	1	2	2	2	3	4	4	5	3	2	5	4	4	4	4	4
131	2	3	1	1	1	1	1	1	1	6	6	6	6	6	6	0	0	0	0	1	0	0	0	0	1	1	1	1	1	1	1	1	4	2	3	2	2	2	5	5	5	1	1	5	5	5	4	5	4
132	2	3	2	2	3	4	5	5	5	4	2	1	1	2	3	1	1	0	1	2	0	0	0	0	1	1	1	1	1	1	1	1	1	1	3	1	1	2	3	3	5	5	5	5	2	2	2	2	2
133	4	4	4	4	2	2	2	2	2	3	3	3	4	2	4	0	1	0	1	2	0	0	0	0	1	2	1	1	1	1	2	1	1	4	1	1	1	1	2	3	5	4	2	5	4	3	3	4	4
134	2	2	1	2	2	2	2	1	2	4	4	3	4	3	3	0	0	0	0	2	0	0	0	0	2	1	1	1	1	2	2	1	2	2	2	2	1	2	3	2	5	2	2	5	2	2	4	4	4
135	4	3	2	2	2	2	2	2	1	6	6	6	5	5	5	1	1	0	0	2	1	0	1	0	1	1	1	1	1	1	1	1	1	1	1	1	2	1	5	3	5	2	2	4	5	5	3	4	2
136	2	3	3	2	2	1	1	1	1	5	4	4	3	4	3	0	0	0	1	1	1	0	0	0	1	1	1	1	1	2	2	2	2	1	2	3	3	2	2	5	4	3	4	4	1	4	4	4	4
137	1	2	1	1	1	1	1	1	1	5	5	6	6	6	6	0	0	0	0	1	0	0	0	0	2	1	1	2	2	2	2	2	2	2	3	2	2	2	5	4	5	2	2	5	5	5	4	5	5
138	1	2	2	2	1	1	2	2	1	4	4	4	4	4	4	0	0	0	0	1	1	1	1	0	1	2	2	1	1	1	1	1	2	1	3	2	2	2	3	5	4	4	4	4	3	4	4	3	4
139	2	2	2	2	1	4	4	4	1	2	2	2	2	2	2	0	1	0	1	2	1	0	0	0	1	1	2	1	1	2	1	2	2	2	3	2	2	2	3	3	1	2	2	3	4	3	3	2	3
140	3	4	3	4	3	3	3	3	3	4	4	4	4	4	4	1	1	1	1	2	1	0	1	0	1	1	2	2	2	2	1	2	3	2	2	3	2	3	3	3	4	4	3	4	4	3	3	3	3
141	4	4	4	4	1	1	1	2	2	5	3	3	3	3	4	0	0	1	0	1	1	0	0	0	1	2	2	2	1	1	1	1	3	4	4	3	2	2	1	1	4	3	2	4	2	1	1	1	1
142	3	3	2	2	2	1	2	2	1	3	3	3	4	3	4	0	0	0	1	2	0	0	0	0	1	1	2	2	2	2	2	2	3	1	1	2	1	1	1	1	3	4	3	3	3	3	3	2	2
143	5	5	5	2	1	1	1	1	1	6	6	6	6	6	6	0	0	1	1	1	1	1	1	1	2	2	2	2	2	2	2	2	2	2	1	3	2	3	1	1	5	5	5	5	1	1	1	1	1
144	2	1	1	1	1	2	2	2	2	5	4	4	4	4	4	0	0	0	0	1	0	0	0	0	1	1	1	2	2	2	1	1	1	1	1	2	2	3	2	5	4	3	2	4	4	3	4	4	4
145	3	3	3	3	2	1	1	1	1	5	6	6	6	5	5	1	0	0	0	1	1	1	1	0	1	1	2	2	2	1	1	1	1	2	1	1	1	1	3	5	5	1	1	5	5	5	5	5	5
146	5	5	5	5	4	3	1	1	1	5	5	5	4	5	5	1	1	0	1	2	1	1	1	1	2	1	2	1	1	2	1	2	1	3	1	3	3	2	1	1	3	4	4	3	1	3	2	2	2
147	1	1	1	1	1	1	1	1	1	5	5	5	5	5	5	0	0	0	0	1	0	0	0	0	1	1	1	1	1	1	1	1	2	1	4	4	4	4	5	4	5	1	1	5	5	1	1	1	1
148	1	1	2	2	2	1	1	1	1	4	4	4	5	5	4	1	1	0	0	2	1	1	1	0	2	2	2	2	2	1	1	2	3	1	1	2	2	2	3	2	4	2	2	4	4	1	1	1	1
149	3	3	4	2	2	4	4	4	4	4	4	3	2	1	3	0	0	1	1	1	1	1	1	0	1	1	1	2	2	2	2	1	1	3	3	1	1	2	2	2	4	3	3	4	4	1	1	1	1
150	4	5	1	3	1	1	1	1	1	3	4	3	3	1	3	0	0	1	0	1	0	0	0	0	1	1	2	2	1	2	2	2	2	3	1	3	2	1	2	4	4	3	1	4	3	4	4	3	1
151	4	5	2	2	2	2	2	2	2	5	2	4	4	2	4	0	0	0	1	2	1	1	1	0	2	1	2	2	1	1	1	1	1	1	1	1	1	1	1	1	4	3	2	4	4	1	1	4	1
152	2	2	1	1	2	1	1	2	2	5	3	5	5	3	5	0	0	0	0	2	0	0	0	0	1	1	1	1	2	2	2	2	1	2	4	1	1	1	5	3	4	2	2	4	5	4	4	5	5
153	3	3	2	2	1	1	1	1	1	4	4	6	6	6	6	0	0	0	0	1	0	0	0	0	1	1	1	2	1	2	1	2	2	2	3	2	2	2	3	4	5	1	1	5	3	3	3	3	3
154	1	1	1	1	1	1	2	1	1	1	5	6	5	5	6	0	1	0	1	2	1	1	0	0	2	1	1	1	1	1	1	2	3	2	2	3	4	3	3	4	5	2	1	5	4	4	3	4	4
155	1	2	1	2	1	1	2	1	1	3	1	4	6	2	3	0	1	0	0	2	0	0	0	0	2	2	1	1	2	2	2	2	1	1	2	2	1	2	3	2	1	2	2	4	4	3	3	4	2
156	2	2	3	2	2	2	2	1	2	3	2	2	3	2	3	0	0	1	1	1	0	0	0	0	1	1	1	1	1	1	1	2	2	1	3	2	2	1	1	1	4	2	2	4	3	3	3	3	3
157	3	3	3	3	2	1	1	1	1	5	3	4	4	3	4	1	1	0	1	2	0	1	1	0	2	2	2	2	2	2	2	2	2	1	1	2	1	3	2	2	4	2	2	4	3	3	3	3	3
158	6	6	4	6	6	1	1	1	5	2	4	3	3	4	4	1	0	1	1	2	1	1	1	0	2	2	2	2	2	2	2	2	1	1	1	1	1	1	1	3	3	3	3	3	2	2	2	2	2
159	3	3	3	3	2	3	2	1	1	5	5	3	3	4	5	1	1	0	1	2	1	1	1	1	2	2	2	2	2	2	2	2	1	1	1	1	3	2	1	1	4	5	5	4	1	1	1	1	1
160	2	2	2	2	1	2	2	2	2	5	5	5	6	6	6	0	0	0	0	2	0	0	0	0	2	2	2	2	2	2	2	2	2	2	2	4	4	4	5	3	5	3	5	5	5	5	5	5	5
161	2	2	2	2	2	2	2	1	1	1	2	4	1	1	5	0	0	0	0	1	1	1	1	0	1	1	1	1	1	1	1	1	2	4	1	2	1	1	1	1	1	1	1	1	1	1	1	1	1
162	5	4	4	4	4	3	4	3	2	3	4	4	4	4	4	1	1	0	0	1	1	1	1	0	2	2	1	2	1	1	2	1	1	1	2	1	1	1	3	4	4	2	2	4	4	2	2	4	4
163	1	2	1	2	1	1	1	1	3	4	3	3	3	3	3	0	0	0	1	1	1	0	0	0	1	2	2	2	1	2	2	2	2	4	2	2	2	2	1	2	3	3	3	3	3	3	1	2	1
164	1	1	1	1	1	1	1	1	1	4	4	6	5	4	5	1	1	0	0	2	1	0	0	1	1	1	2	1	1	1	1	2	4	1	4	3	1	1	5	4	3	3	3	3	4	4	4	4	4
165	3	3	3	3	2	2	2	1	1	5	3	4	5	4	3	1	1	0	0	1	1	1	0	1	1	2	2	2	2	1	1	1	2	2	2	1	1	1	1	1	3	4	4	4	2	5	4	4	3
166	2	2	2	2	1	1	1	1	1	5	4	5	5	4	5	0	0	0	0	1	0	0	0	0	1	1	1	1	1	1	1	1	2	3	3	3	1	2	3	5	4	2	2	4	3	3	3	3	3
167	1	1	1	1	1	1	1	1	1	5	5	5	5	5	5	0	0	0	0	2	0	0	0	0	1	1	1	2	1	2	2	1	2	2	2	4	3	2	5	4	4	2	2	4	1	1	2	3	3
168	1	1	1	1	1	1	1	1	1	4	6	6	6	6	6	0	0	0	0	1	0	0	0	0	1	1	1	1	1	1	1	1	4	1	1	3	4	4	2	1	5	1	1	5	1	3	3	3	5
169	3	2	2	2	1	1	1	2	2	4	4	5	5	4	4	1	0	0	1	2	1	0	0	1	1	1	2	2	1	2	1	1	2	4	3	3	4	3	3	4	4	3	3	4	1	1	1	1	1
170	1	2	1	1	1	1	1	1	1	5	5	4	6	5	6	1	0	0	0	1	0	1	0	0	1	1	1	2	1	1	2	1	2	2	2	3	4	4	3	5	5	3	3	5	5	5	5	5	5
171	6	6	6	6	6	5	5	5	5	6	6	6	6	6	6	1	1	1	1	2	1	1	1	1	2	2	2	1	2	2	2	2	4	4	4	4	4	3	3	3	5	5	5	5	5	5	5	5	5
172	3	3	3	3	2	2	2	2	2	3	2	2	2	2	3	0	1	0	1	2	1	1	0	0	1	1	2	1	1	2	1	1	2	1	2	3	2	2	2	4	4	2	2	4	1	1	1	1	1
173	3	2	2	2	2	1	1	1	1	5	6	6	5	5	5	0	0	0	0	2	0	0	0	0	2	2	2	2	2	2	2	2	2	3	2	4	4	4	3	4	3	3	3	4	3	5	5	5	4
174	1	1	1	1	1	1	1	1	1	4	5	4	4	4	4	0	0	0	0	2	1	1	1	0	1	1	2	2	2	2	1	1	4	1	3	2	2	2	2	1	4	3	2	4	1	3	3	3	3
175	2	2	2	2	1	1	1	2	1	5	6	6	6	6	5	0	1	0	0	2	0	0	0	0	1	1	1	1	1	1	1	1	3	1	1	1	1	1	1	1	5	1	1	5	2	2	2	2	3
176	1	2	1	2	1	1	1	1	2	4	4	4	4	4	5	0	0	0	0	1	0	0	0	0	1	1	2	1	2	2	2	2	2	1	2	2	2	2	3	4	5	2	2	4	4	4	4	4	4
177	2	2	2	2	1	1	2	1	1	4	4	3	3	3	3	0	1	0	0	2	1	0	0	0	2	1	2	2	2	1	2	2	2	2	1	2	1	1	2	2	4	3	3	4	3	3	3	3	3
178	2	2	1	1	1	2	2	2	1	5	4	4	4	4	4	1	1	0	0	2	0	0	0	0	1	1	1	1	2	2	1	1	2	2	1	2	2	3	2	2	4	2	2	4	2	2	5	4	4
179	3	5	2	2	1	4	2	2	2	5	6	6	6	5	4	0	0	0	1	1	1	1	1	0	1	2	2	2	1	2	1	1	2	1	1	1	2	3	2	4	4	2	2	4	4	4	4	4	4
180	1	3	3	3	2	2	2	2	2	2	2	2	2	2	2	0	0	0	0	1	0	0	0	0	1	1	1	1	1	1	1	1	1	1	1	2	3	2	3	1	1	1	1	1	1	1	1	1	1
181	1	1	1	1	1	1	1	1	1	1	1	1	1	1	1	0	0	0	0	1	0	0	0	0	1	1	1	1	1	1	1	1	2	1	1	1	1	1	4	1	1	2	2	1	1	1	1	1	1
182	5	4	3	2	3	3	2	2	3	2	2	2	2	2	3	1	1	1	1	2	1	1	1	1	2	2	2	2	2	2	2	2	1	2	2	2	2	1	2	1	1	5	5	2	3	5	5	5	1
183	2	2	2	2	2	2	2	2	2	2	2	2	2	2	2	0	0	0	0	1	0	0	0	0	2	2	2	2	2	2	2	2	2	4	3	3	3	3	4	2	3	3	3	3	3	3	3	3	3
184	2	2	3	6	2	2	2	3	2	2	2	2	2	2	2	1	1	1	1	1	0	0	0	1	2	2	1	2	2	2	2	2	2	4	3	1	1	1	4	1	4	4	4	4	4	4	3	3	3
185	1	1	1	1	1	1	1	1	1	5	5	5	5	5	4	0	0	0	0	1	0	0	0	0	1	1	1	1	1	1	1	1	2	2	2	2	2	2	4	3	5	5	5	5	4	1	1	1	1
186	2	2	2	2	2	2	2	1	1	1	1	1	1	1	1	1	1	0	1	1	1	1	0	0	1	1	1	2	1	1	1	1	4	4	2	1	1	1	4	2	4	4	2	4	4	4	4	4	4
187	4	4	4	4	4	3	3	3	3	4	4	4	4	4	4	0	0	1	0	1	1	1	1	0	1	1	2	2	1	1	2	2	1	4	3	3	3	3	3	2	4	4	4	4	4	4	4	4	4
188	3	3	3	3	3	3	3	3	3	3	4	3	4	3	4	0	1	1	1	2	1	1	1	1	1	1	2	2	2	2	2	2	1	2	2	2	2	3	3	2	3	3	3	3	3	4	4	3	3
189	1	2	2	2	2	2	2	2	2	2	2	2	2	2	2	0	1	0	1	2	0	0	0	0	2	2	2	2	2	2	2	2	3	2	3	2	2	2	4	2	3	3	3	3	3	3	3	3	3
190	5	5	5	5	5	5	5	5	5	1	1	1	4	2	1	1	1	0	1	2	1	1	1	0	1	1	1	1	1	1	1	1	1	4	3	1	1	4	3	1	3	3	3	3	3	3	3	3	3
191	5	6	6	6	6	5	2	1	1	5	1	3	6	6	6	0	0	1	1	1	0	0	0	0	1	1	1	2	2	1	1	1	3	4	4	1	3	4	4	5	5	5	5	5	5	5	5	5	5
192	5	5	5	3	2	3	3	2	2	2	5	5	5	5	5	0	1	0	1	1	0	0	0	0	1	1	1	1	2	2	2	1	2	4	4	3	4	3	3	2	3	3	3	3	3	3	3	3	3
193	5	5	4	4	5	2	2	1	1	5	5	3	6	4	5	0	0	0	0	1	0	0	0	0	1	2	1	2	2	2	2	2	1	4	3	1	1	1	2	1	5	3	3	5	5	5	5	5	5
194	4	4	4	4	4	4	4	4	4	4	4	6	6	6	6	0	0	1	1	1	0	0	0	0	1	1	1	1	1	1	1	1	2	4	3	1	3	3	4	2	2	4	4	2	4	3	2	3	3
195	2	2	2	2	2	2	2	2	2	3	3	3	3	3	3	0	1	0	1	1	0	0	0	0	1	1	1	2	1	1	1	1	2	3	4	2	2	2	5	2	3	3	3	3	3	3	3	3	3
196	1	1	1	1	1	1	1	1	1	5	5	5	5	5	1	1	0	1	1	2	1	1	1	1	1	1	1	1	1	1	1	1	2	4	1	1	1	2	3	4	3	3	3	3	3	3	3	3	3
197	5	2	5	3	2	2	2	5	4	2	2	4	3	3	3	0	1	1	1	1	1	1	1	0	1	1	1	1	1	1	2	1	2	4	3	3	3	2	4	2	1	1	1	1	2	2	2	2	2
198	6	5	4	4	5	4	3	2	1	4	4	4	6	6	4	0	0	1	1	1	0	0	0	0	2	2	2	1	1	1	1	2	1	4	3	3	3	3	3	1	5	3	3	3	3	3	3	3	3
199	1	2	1	2	1	1	1	1	1	1	1	1	3	4	4	0	0	0	0	1	0	0	0	0	1	1	2	1	1	1	1	1	1	4	2	2	2	2	3	2	3	4	4	4	1	1	1	1	2
200	4	4	4	4	3	3	4	3	4	3	2	3	3	2	2	1	1	1	1	2	1	1	1	0	1	2	2	1	2	1	1	1	1	4	3	3	2	3	3	2	3	4	4	3	3	4	4	4	3
201	5	5	4	2	1	2	3	2	2	2	3	2	2	2	1	0	0	0	0	1	0	0	0	0	1	1	1	1	1	1	1	1	1	1	3	2	3	3	3	2	1	1	1	1	1	1	1	1	1
202	5	4	5	4	2	4	4	4	3	5	3	4	4	4	5	0	0	0	0	2	0	0	0	0	1	1	1	1	2	1	2	2	1	4	3	2	3	3	4	1	3	4	3	3	3	3	3	3	3
203	2	2	2	2	2	2	2	2	2	2	2	2	3	2	3	0	0	0	1	2	1	1	1	0	1	1	1	1	1	1	1	1	1	4	1	3	3	2	2	1	4	4	4	4	2	2	2	2	3
204	2	2	2	2	2	2	2	2	2	3	3	3	3	3	3	0	1	1	1	1	1	0	0	0	2	1	1	2	2	1	2	1	2	4	4	4	4	4	5	1	4	3	3	4	5	5	4	4	4
205	1	1	1	1	1	1	1	1	1	1	1	1	1	1	1	0	0	0	0	1	0	0	0	0	1	1	1	1	1	1	1	1	2	1	1	1	1	1	2	3	4	2	2	4	2	2	2	2	2
206	1	1	1	1	1	1	1	1	1	6	6	6	6	6	6	0	0	0	0	1	0	0	0	0	2	2	2	2	2	2	2	2	2	4	4	4	4	4	4	2	5	3	3	5	5	5	5	5	5
207	4	4	3	4	5	5	5	4	4	4	3	3	3	4	4	0	1	0	1	1	0	0	0	1	2	1	2	2	2	2	2	2	1	1	1	1	1	1	1	1	3	3	3	3	3	3	3	3	3
208	6	6	6	6	6	5	5	5	5	6	6	6	6	6	6	1	1	1	1	2	1	1	1	1	1	1	1	1	1	1	1	1	4	4	4	4	1	4	5	4	4	4	4	4	4	4	4	4	4
209	3	3	3	3	3	3	3	3	3	3	3	3	3	3	3	1	1	0	1	2	1	1	1	1	1	1	1	1	1	1	1	1	2	4	1	4	4	4	5	5	3	3	3	3	3	5	3	5	3
210	4	4	4	3	1	2	1	4	4	4	4	4	4	4	3	1	0	1	1	1	1	0	0	0	2	2	2	2	2	2	2	2	2	4	1	2	2	2	2	2	3	3	3	3	3	3	3	3	3
211	2	2	2	2	3	3	5	2	4	2	2	2	2	2	1	0	0	0	0	1	0	0	0	0	2	2	2	2	2	2	2	2	1	1	1	1	1	1	4	5	4	3	2	5	4	4	3	5	1
212	3	3	3	3	2	2	3	3	2	3	2	3	4	3	3	0	0	0	1	1	0	0	0	1	2	2	1	2	2	2	2	2	3	3	3	3	3	2	4	3	5	4	3	5	3	3	4	4	4
213	6	6	6	6	6	5	5	1	1	1	1	1	1	1	1	1	1	1	1	2	1	0	0	1	1	1	1	1	1	1	1	1	1	3	1	1	1	4	3	3	3	3	3	3	3	1	4	1	1
214	3	4	2	2	1	2	3	2	2	4	3	6	5	4	4	1	1	1	1	1	1	1	0	1	2	1	2	1	1	1	1	2	2	1	2	2	3	3	3	3	3	3	3	3	2	2	2	2	2
215	2	2	2	2	2	2	2	2	2	2	2	2	2	2	2	1	1	1	1	2	1	0	0	1	2	2	2	2	2	2	2	2	2	3	1	1	1	1	3	5	4	4	3	3	3	3	3	3	3
216	4	3	3	3	3	3	3	3	2	2	2	4	1	1	3	1	1	1	0	1	1	1	1	0	2	1	2	2	2	2	1	1	1	1	1	1	1	2	1	2	4	3	1	4	4	3	4	4	4
217	3	3	3	3	3	3	3	3	3	4	4	4	4	3	3	1	0	1	1	1	0	0	0	0	1	1	1	2	2	1	2	1	2	3	1	4	4	3	2	1	3	3	3	3	3	3	3	3	3
218	2	2	2	2	2	2	2	2	2	2	2	2	2	2	3	0	0	0	0	1	0	0	0	0	1	1	1	1	1	1	1	1	2	2	2	2	3	2	2	4	3	3	3	3	3	3	3	3	3
219	3	3	4	4	3	4	3	4	3	3	3	3	3	2	2	0	1	0	1	1	0	1	0	1	1	2	1	2	2	1	2	1	1	3	2	2	2	2	3	3	3	2	2	3	3	3	4	4	2
220	1	1	1	1	1	1	1	1	1	6	6	5	1	6	6	1	1	0	0	2	0	0	0	0	2	2	2	2	1	1	2	2	1	2	1	1	2	1	5	2	5	3	1	5	5	5	1	5	5
221	1	5	1	1	1	1	1	1	1	1	2	1	2	3	2	0	1	1	0	2	0	0	1	0	1	1	1	1	2	2	2	2	1	1	3	3	2	1	2	2	3	3	3	3	3	3	3	3	3
222	1	1	1	1	1	1	1	1	1	1	1	1	1	1	1	0	0	0	0	1	0	0	0	0	1	1	1	1	1	1	1	1	4	4	4	4	4	4	5	5	5	1	1	5	1	1	1	1	1
223	1	2	2	2	2	2	2	2	2	2	2	2	2	2	2	0	0	0	0	1	0	0	0	0	1	1	1	2	1	1	1	1	2	3	2	2	2	2	3	1	3	3	3	4	3	3	3	3	3
224	3	2	2	2	2	2	2	2	2	2	2	2	2	2	2	0	0	1	1	1	1	1	1	0	2	2	2	2	2	2	2	2	2	4	3	3	3	3	2	2	4	2	2	4	4	4	4	4	4
225	2	3	2	2	3	3	3	3	3	3	3	3	3	3	3	0	0	1	1	1	0	0	0	0	2	2	2	2	2	2	1	2	2	3	3	2	2	2	3	2	4	4	3	4	3	4	3	4	4
226	3	2	3	3	2	2	2	3	2	4	4	4	3	3	2	1	1	0	0	1	1	1	1	1	1	1	1	1	1	1	1	1	2	1	2	3	2	2	2	2	5	5	3	4	4	4	3	4	4
227	2	2	2	2	2	2	2	2	2	2	2	3	4	3	4	0	1	0	0	1	0	0	0	0	2	2	2	2	2	2	2	2	1	4	1	3	2	2	5	2	3	3	3	4	4	5	2	3	3
228	1	1	1	1	1	1	1	1	1	1	1	1	1	1	1	0	0	0	0	1	0	0	0	0	1	1	1	1	1	1	1	1	1	1	1	2	1	2	2	2	2	2	2	2	2	3	3	2	2
229	3	3	3	3	3	3	3	2	2	3	2	3	3	3	3	0	0	0	0	1	0	0	0	0	1	1	1	2	1	1	2	2	1	2	4	2	2	2	3	2	5	5	5	5	5	5	5	5	5
230	6	6	6	6	6	2	2	1	1	4	6	5	6	6	6	0	1	0	1	2	1	1	0	0	2	2	2	2	2	2	2	2	4	4	3	4	4	4	3	1	3	5	5	3	1	1	1	1	1
231	2	1	1	1	1	1	2	2	1	1	1	2	2	2	2	0	0	0	0	1	0	0	0	0	2	2	2	2	2	2	2	2	3	1	1	1	2	2	2	3	3	3	3	3	3	3	3	3	3
232	1	1	1	1	1	1	1	1	5	6	1	1	1	1	1	0	0	0	0	1	0	0	0	0	1	1	1	1	1	1	1	1	4	4	4	4	4	4	5	5	5	1	1	5	5	5	5	5	5
233	1	1	1	1	1	1	1	2	1	1	1	1	1	5	5	0	0	0	0	1	0	0	1	1	2	1	1	2	2	2	2	2	3	2	2	2	2	2	3	2	3	3	3	3	3	3	3	3	3
234	2	1	1	1	1	1	1	1	1	1	3	6	3	3	3	0	0	0	0	1	0	0	0	0	1	1	1	1	1	1	1	1	2	4	4	4	4	3	4	4	4	1	1	4	4	5	1	1	4
235	2	2	2	4	2	2	2	1	1	5	6	6	4	4	4	1	1	1	1	2	1	0	0	0	1	1	1	1	2	2	2	1	2	1	2	1	2	2	2	1	1	1	1	1	2	2	2	2	2
236	3	4	1	3	3	3	5	5	1	4	4	4	4	2	2	1	1	1	1	1	0	1	1	0	2	1	2	2	2	1	2	2	4	4	1	2	3	1	3	3	5	1	1	5	5	5	5	5	5
237	3	2	3	3	3	3	3	3	3	2	2	2	4	2	2	1	1	0	0	2	1	0	1	0	2	2	2	2	2	2	2	2	1	3	2	3	3	2	3	3	5	4	3	5	4	4	4	4	5
238	1	5	5	4	2	2	3	1	4	3	2	2	1	2	2	0	0	0	0	1	0	0	0	0	1	1	1	1	1	1	1	1	2	2	2	3	3	3	4	3	4	3	3	4	3	3	3	3	3
239	1	2	1	2	1	1	2	2	2	6	6	5	6	6	6	0	0	0	0	1	0	0	0	0	1	1	1	1	2	2	1	1	4	4	4	4	4	3	5	3	4	3	3	4	1	1	1	1	1
240	1	1	1	1	1	1	1	1	1	5	5	5	5	4	4	0	0	1	0	1	0	0	0	0	2	2	1	1	2	2	1	1	2	1	3	4	3	2	1	1	3	4	3	3	2	2	2	2	2
241	4	3	3	3	3	3	3	3	3	3	3	3	3	3	3	1	1	1	1	2	1	1	1	1	2	2	2	2	2	2	2	2	2	4	3	3	3	3	3	3	3	3	3	3	3	3	3	3	3
242	3	2	2	2	2	2	2	5	5	6	6	6	6	6	6	0	0	0	0	1	1	0	0	0	2	2	2	2	2	2	2	2	1	4	2	2	2	2	3	2	4	4	4	4	4	4	4	4	4
243	6	6	6	6	6	2	2	2	2	2	1	2	3	1	1	0	0	1	1	1	1	1	1	1	2	2	2	2	2	2	2	2	1	1	1	1	2	3	1	1	3	3	3	3	1	1	1	1	1
244	2	2	2	2	2	2	2	2	2	4	3	3	3	3	3	0	1	1	1	2	0	0	0	1	1	1	1	2	2	2	1	1	2	1	2	3	3	2	2	3	4	2	2	4	2	1	1	1	1
245	2	3	1	1	1	1	1	1	1	5	5	6	6	5	5	0	0	0	0	1	0	0	0	0	1	1	1	1	1	1	1	1	3	2	3	1	1	2	3	5	5	3	1	5	4	5	5	5	5
246	2	1	2	1	1	1	1	2	1	6	6	6	6	4	5	1	1	1	0	1	0	0	0	0	2	1	1	2	2	2	2	1	2	3	3	4	3	2	1	2	5	2	2	5	1	1	4	1	1
247	3	4	4	5	3	2	2	1	2	4	4	5	5	5	4	0	1	1	1	1	1	1	1	0	2	2	2	1	2	1	2	1	1	1	2	1	1	2	3	5	4	3	3	3	5	4	3	5	4
248	1	3	3	1	1	1	1	1	3	6	6	3	3	3	6	0	0	0	0	1	1	1	1	0	1	1	1	2	1	2	2	1	1	1	1	1	1	1	1	3	5	1	1	5	5	1	1	1	1
249	2	2	2	2	2	2	2	2	2	4	2	3	3	2	3	0	0	0	0	1	0	0	0	0	2	2	2	2	2	2	2	2	2	1	2	1	1	1	1	1	4	2	2	4	4	3	3	3	3
250	2	3	2	3	1	1	1	1	1	1	1	1	1	1	1	0	0	0	0	1	0	0	0	0	1	2	1	2	2	1	2	1	1	1	1	2	1	2	3	2	4	2	2	4	3	3	3	2	2
251	4	5	4	3	3	2	3	2	2	5	5	6	3	4	4	1	1	0	1	2	1	1	1	0	1	2	2	1	2	1	1	1	2	1	1	2	2	2	3	4	4	4	1	4	5	1	2	5	2
252	1	2	1	1	1	1	1	1	1	6	6	6	6	6	6	0	0	0	0	1	0	0	0	0	1	1	1	2	2	2	2	2	1	1	3	1	1	3	1	1	4	4	3	4	3	3	3	3	3
253	2	2	2	2	1	1	1	1	1	6	6	6	6	6	6	0	1	0	1	2	0	0	0	0	1	1	1	1	1	1	1	1	4	4	4	4	4	3	5	5	5	3	3	4	1	1	1	4	3
254	2	2	1	1	1	1	1	1	1	6	6	6	6	6	6	0	0	0	1	1	0	0	0	0	1	1	1	1	1	1	1	1	4	4	4	4	4	3	3	5	5	1	1	5	1	1	1	1	1
255	2	3	2	3	1	1	2	1	1	5	5	5	5	5	5	0	0	0	1	1	1	0	0	0	2	2	1	2	2	1	1	1	2	1	3	3	3	3	3	3	3	3	4	4	4	5	5	5	4
256	2	2	1	1	1	1	1	1	1	6	6	6	6	6	6	0	0	0	1	2	0	0	0	0	1	1	1	1	1	1	1	1	4	4	4	4	4	2	3	3	4	3	3	5	1	1	3	3	2
257	2	2	2	2	2	2	2	1	1	3	3	3	6	6	6	0	0	1	1	2	0	0	0	0	1	1	1	1	1	1	1	1	1	1	1	1	1	1	1	1	1	5	5	1	1	1	1	1	1
258	1	1	1	1	1	1	1	1	1	6	6	6	6	6	6	1	0	0	0	1	0	0	0	0	1	1	2	1	1	1	1	1	1	1	3	4	1	2	1	1	2	4	2	4	1	1	5	2	3
259	6	6	6	6	6	5	5	5	5	6	4	4	4	4	5	1	0	1	1	2	1	0	1	1	2	2	1	1	1	1	2	1	1	1	1	1	2	2	2	3	1	1	3	1	2	3	2	3	2
260	3	2	3	1	2	1	1	3	1	5	6	3	3	3	3	0	0	0	0	1	1	0	0	0	1	1	1	1	1	1	1	1	1	4	1	1	1	3	3	3	4	4	4	4	4	3	3	4	3
261	1	1	1	1	1	1	1	1	1	6	6	6	6	5	6	0	0	0	0	1	0	0	0	0	1	1	1	1	1	1	1	1	1	3	4	3	3	4	3	5	5	1	1	5	5	5	2	5	5
262	3	4	4	4	3	3	5	4	4	4	2	2	2	2	3	1	1	1	1	2	1	0	0	1	2	1	2	2	2	1	2	1	2	2	3	1	2	2	1	1	3	4	3	4	1	1	1	1	1
263	2	2	3	4	2	3	2	2	2	3	2	3	3	4	5	0	1	0	0	1	1	0	1	1	1	1	1	2	1	1	2	1	1	1	1	2	2	2	1	3	3	3	4	4	4	3	3	4	4
264	2	2	2	3	3	2	2	2	3	2	2	2	3	3	5	0	1	0	1	2	1	1	1	0	2	1	1	2	2	2	1	1	2	4	1	2	2	2	1	2	3	3	4	3	1	1	1	1	1
265	2	2	2	2	2	2	2	2	2	4	4	4	4	4	4	1	0	0	1	2	0	0	1	0	1	1	1	2	2	2	1	1	4	3	3	3	2	2	3	4	4	2	2	4	4	4	4	4	4
[truncated: 13 more columns]
